# Supplementary material for: Specific Targeting of Antiapoptotic Bcl-2 Proteins as a Radiosensitizing Approach in Solid Tumors
Source: Int J Mol Sci. 2022 Jul 16;23(14):7850. doi: 10.3390/ijms23147850 (PMC9319836; doi:10.3390/ijms23147850)
Supplement: Supplementary file 1 [file ijms-23-07850-s001.zip]

Archive with 1 entries (1 files):
- ijms-1746382-supplementary.pdf
